# Supplementary material for: Antagonistic Effects of Enrofloxacin on Carbendazim-Induced Developmental Toxicity in Zebrafish Embryos
Source: Toxics. 2021 Dec 10;9(12):349. doi: 10.3390/toxics9120349 (PMC8704853; doi:10.3390/toxics9120349)
Supplement: Supplementary file 1 [file toxics-09-00349-s001.zip]

Archive with 1 entries (1 files):
- toxics-1452817-supplementary.pdf
